# Supplementary material for: Design and Evaluation of an Outdoor Exercise Program for Pediatric Cancer Survivors
Source: Children (Basel). 2022 Jul 27;9(8):1117. doi: 10.3390/children9081117 (PMC9332767; doi:10.3390/children9081117)
Supplement: Supplementary file 1 [file children-09-01117-s001.zip]

Archive with 1 entries (1 files):
- children-1813284-supplementary.pdf
